# Supplementary material for: ﻿A new species of Achalinus Peters, 1869 (Squamata, Xenodermidae) from Hunan Province, China
Source: Zookeys. 2023 Jun 13;1166:315–31. doi: 10.3897/zookeys.1166.103055 (PMC10848825; doi:10.3897/zookeys.1166.103055)
Supplement: XML Treatment for Achalinus hunanensis [file zookeys.1166.103055-treatment1.xml]

<!DOCTYPE tp:taxon-treatment
  PUBLIC "-//TaxonX//DTD Taxonomic Treatment Publishing DTD v0 20100105//EN" "tax-treatment-NSO.dtd">
<tp:taxon-treatment xmlns:tp="http://www.plazi.org/taxpub"><tp:treatment-meta><kwd-group><label>Taxon classification</label><kwd>
                <named-content content-type="kingdom">Animalia</named-content>
              </kwd><kwd>
                <named-content content-type="order">Squamata</named-content>
              </kwd><kwd>
                <named-content content-type="family">Xenodermidae</named-content>
              </kwd></kwd-group><mixed-citation publication-type="journal"><person-group><name><surname>Ma</surname><given-names>Shun</given-names></name><name><surname>Shi</surname><given-names>Sheng-Chao</given-names></name><name><surname>Xiang</surname><given-names>Sun-Jun</given-names></name><name><surname>Shu</surname><given-names>Fu</given-names></name><name><surname>Jiang</surname><given-names>Jian-Ping</given-names></name></person-group><article-title>﻿A new species of <italic><tp:taxon-name><tp:taxon-name-part taxon-name-part-type="genus" reg="Achalinus">Achalinus</tp:taxon-name-part></tp:taxon-name></italic> Peters, 1869 (<tp:taxon-name><tp:taxon-name-part taxon-name-part-type="order">Squamata</tp:taxon-name-part></tp:taxon-name>, <tp:taxon-name><tp:taxon-name-part taxon-name-part-type="family">Xenodermidae</tp:taxon-name-part></tp:taxon-name>) from Hunan Province, China</article-title><source>Zookeys</source><day>13</day><month>06</month><year>2023</year><volume>1166</volume><fpage>315</fpage><lpage>331</lpage><pub-id pub-id-type="doi">10.3897/zookeys.1166.103055</pub-id></mixed-citation></tp:treatment-meta><tp:nomenclature><label>﻿</label><tp:taxon-name>
              <object-id xmlns:xlink="http://www.w3.org/1999/xlink" content-type="arpha" xlink:type="simple">E15BDB02-9B49-5278-8688-0412904540A3</object-id>
              <tp:taxon-name-part taxon-name-part-type="genus" reg="Achalinus">Achalinus</tp:taxon-name-part>
              <tp:taxon-name-part taxon-name-part-type="species" reg="hunanensis">hunanensis</tp:taxon-name-part>
              <object-id xmlns:xlink="http://www.w3.org/1999/xlink" content-type="zoobank" xlink:type="simple">https://zoobank.org/05012A7E-84CE-4C6D-A915-51FCF365DFFE</object-id>
            </tp:taxon-name><tp:taxon-status xmlns:xlink="http://www.w3.org/1999/xlink" xlink:type="simple">sp. nov.</tp:taxon-status><xref ref-type="fig" rid="F4">Figs 4</xref><xref ref-type="fig" rid="F5">, 5</xref></tp:nomenclature><tp:treatment-sec sec-type="Chresonymy" id="SECID0E2WDI"><title>Chresonymy.</title><p><italic><tp:taxon-name><tp:taxon-name-part taxon-name-part-type="genus" reg="Achalinus">Achalinus</tp:taxon-name-part><tp:taxon-name-part taxon-name-part-type="species" reg="ater">ater</tp:taxon-name-part></tp:taxon-name></italic>: <xref ref-type="bibr" rid="B32">Shu et al. 2014</xref>; <xref ref-type="bibr" rid="B31">Shen et al. 2014</xref>; <xref ref-type="bibr" rid="B11">Gao et al. 2022</xref>.</p></tp:treatment-sec><tp:treatment-sec sec-type="material" id="SECID0EYXDI"><title>Material examined.</title><p><bold><italic>Holotype</italic>.</bold><abbrev xmlns:xlink="http://www.w3.org/1999/xlink" xlink:title="Chengdu Institute of Biology" id="ABBRID0EDYDI" xlink:type="simple">CIB</abbrev> 119039 (Collection No. 20130505001), subadult male (Fig. <xref ref-type="fig" rid="F4">4</xref>), collected in early May 2013, by Sheng-Chao Shi and Sun-Jun Xiang from Huangyan Village, Hecheng District, Huaihua City, Hunan Province, China (<named-content xmlns:xlink="http://www.w3.org/1999/xlink" content-type="dwc:verbatimCoordinates" xlink:type="simple"><named-content content-type="geo-json" specific-use="{&#34;type&#34;:&#34;Point&#34;,&#34;coordinates&#34;:[110.033333,27.466667]}" id="NCID0EOYDI" xlink:type="simple">27°28′N, 110°02′E</named-content></named-content>; ca. 880 m a.s.l.).</p><fig id="F4" position="float" orientation="portrait"><object-id xmlns:xlink="http://www.w3.org/1999/xlink" content-type="doi" xlink:type="simple">10.3897/zookeys.1166.103055.figure4</object-id><object-id xmlns:xlink="http://www.w3.org/1999/xlink" content-type="arpha" xlink:type="simple">EA8119F9-BE88-51E6-A365-85201B77F54C</object-id><label>Figure 4.</label><caption><p>The holotype (<abbrev xmlns:xlink="http://www.w3.org/1999/xlink" xlink:title="Chengdu Institute of Biology" id="ABBRID0E2YDI" xlink:type="simple">CIB</abbrev> 119039, subadult male) of <italic><tp:taxon-name><tp:taxon-name-part taxon-name-part-type="genus" reg="Achalinus">Achalinus</tp:taxon-name-part><tp:taxon-name-part taxon-name-part-type="species" reg="hunanensis">hunanensis</tp:taxon-name-part></tp:taxon-name></italic> sp. nov. <bold>A</bold> dorsolateral view <bold>B</bold> ventral view <bold>C</bold> right side of middle body view <bold>D</bold> dorsal head view <bold>E</bold> left side of head view <bold>F</bold> right side of head view <bold>G</bold> ventral head view. Photographs by SCS.</p></caption><graphic xmlns:xlink="http://www.w3.org/1999/xlink" xlink:href="zookeys-1166-315_article-103055__-g004.jpg" position="float" orientation="portrait" xlink:type="simple" id="oo_863212.jpg"><uri content-type="original_file" xlink:type="simple">https://binary.pensoft.net/fig/863212</uri></graphic></fig><p><bold><italic>Paratype</italic>.</bold><abbrev xmlns:xlink="http://www.w3.org/1999/xlink" xlink:title="Chengdu Institute of Biology" id="ABBRID0EE1DI" xlink:type="simple">CIB</abbrev> 119040, subadult male (Fig. <xref ref-type="fig" rid="F5">5</xref>), collected on 16 June 2022, by Sheng-Qiang Liu from Wazizhai, Ningxiang County, Changsha City, Hunan Province, China (<named-content xmlns:xlink="http://www.w3.org/1999/xlink" content-type="dwc:verbatimCoordinates" xlink:type="simple"><named-content content-type="geo-json" specific-use="{&#34;type&#34;:&#34;Point&#34;,&#34;coordinates&#34;:[111.883333,28.000000]}" id="NCID0EP1DI" xlink:type="simple">28°00′N, 111°53′E</named-content></named-content>; ca. 1020 m a.s.l.).</p><fig id="F5" position="float" orientation="portrait"><object-id xmlns:xlink="http://www.w3.org/1999/xlink" content-type="doi" xlink:type="simple">10.3897/zookeys.1166.103055.figure5</object-id><object-id xmlns:xlink="http://www.w3.org/1999/xlink" content-type="arpha" xlink:type="simple">C00FFFCD-2C7D-527C-A342-9E8102F51960</object-id><label>Figure 5.</label><caption><p>The paratype (<abbrev xmlns:xlink="http://www.w3.org/1999/xlink" xlink:title="Chengdu Institute of Biology" id="ABBRID0E31DI" xlink:type="simple">CIB</abbrev> 119040, subadult male) of the <italic><tp:taxon-name><tp:taxon-name-part taxon-name-part-type="genus" reg="Achalinus">Achalinus</tp:taxon-name-part><tp:taxon-name-part taxon-name-part-type="species" reg="hunanensis">hunanensis</tp:taxon-name-part></tp:taxon-name></italic> sp. nov. <bold>A</bold> dorsolateral view <bold>B</bold> ventral view <bold>C</bold> dorsal head view <bold>D</bold> right side of head view <bold>E</bold> ventral head view. Photographs by SCS.</p></caption><graphic xmlns:xlink="http://www.w3.org/1999/xlink" xlink:href="zookeys-1166-315_article-103055__-g005.jpg" position="float" orientation="portrait" xlink:type="simple" id="oo_863213.jpg"><uri content-type="original_file" xlink:type="simple">https://binary.pensoft.net/fig/863213</uri></graphic></fig></tp:treatment-sec><tp:treatment-sec sec-type="etymology" id="SECID0E12DI"><title>Etymology.</title><p>This new species is named after its known distribution range, which is endemic to Hunan Province. The Chinese name is suggested as “湖南脊蛇” (Hú Nán Jǐ Shé) and the English name “Hunan Odd-scale Snake” or “Hunan Burrowing Snake” is suggested.</p></tp:treatment-sec><tp:treatment-sec sec-type="diagnosis" id="SECID0E62DI"><title>Diagnosis.</title><p>(1) 23 rows of dorsal scales throughout the body, all dorsal scales strongly keeled, and the outmost one strongly keeled and enlarged; (2) tail relatively short, <abbrev xmlns:xlink="http://www.w3.org/1999/xlink" xlink:title="tail length" id="ABBRID0EF3DI" xlink:type="simple">TaL</abbrev>/<abbrev xmlns:xlink="http://www.w3.org/1999/xlink" xlink:title="total length" id="ABBRID0EJ3DI" xlink:type="simple">TL</abbrev> 0.221 ~ 0.225; (3) maxillary teeth 23; (4) the suture between internasals 2 × as long as that between prefrontals; (5) loreal one, subrectangular, <abbrev xmlns:xlink="http://www.w3.org/1999/xlink" xlink:title="loreal height" id="ABBRID0EN3DI" xlink:type="simple">LorH</abbrev>/<abbrev xmlns:xlink="http://www.w3.org/1999/xlink" xlink:title="loreal length" id="ABBRID0ER3DI" xlink:type="simple">LorL</abbrev> 0.62 ~ 0.70; (6) supralabials six, the 4<sup>th</sup> and 5<sup>th</sup> touch the eye; (7) the two anterior temporals in contact with eye; (8) ventrals 163–165, subcaudals 69–72, not paired.</p></tp:treatment-sec><tp:treatment-sec sec-type="description" id="SECID0EZ3DI"><title>Description of holotype.</title><p>A subadult male with a total length of 329 mm (<abbrev xmlns:xlink="http://www.w3.org/1999/xlink" xlink:title="snout-vent length" id="ABBRID0E63DI" xlink:type="simple">SVL</abbrev> 255 mm and <abbrev xmlns:xlink="http://www.w3.org/1999/xlink" xlink:title="tail length" id="ABBRID0ED4DI" xlink:type="simple">TaL</abbrev> 74 mm); tail relatively short, Tal/<abbrev xmlns:xlink="http://www.w3.org/1999/xlink" xlink:title="total length" id="ABBRID0EH4DI" xlink:type="simple">TL</abbrev> 0.225; body slender, cylindrical; head length (<abbrev xmlns:xlink="http://www.w3.org/1999/xlink" xlink:title="head length" id="ABBRID0EL4DI" xlink:type="simple">HL</abbrev>) 7.91 mm, head width 4.80 mm, <abbrev xmlns:xlink="http://www.w3.org/1999/xlink" xlink:title="head length" id="ABBRID0EP4DI" xlink:type="simple">HL</abbrev>/<abbrev xmlns:xlink="http://www.w3.org/1999/xlink" xlink:title="head width" id="ABBRID0ET4DI" xlink:type="simple">HW</abbrev> 1.65, slightly distinct from neck; eye small, <abbrev xmlns:xlink="http://www.w3.org/1999/xlink" xlink:title="eye horizontal diameter" id="ABBRID0EX4DI" xlink:type="simple">ED</abbrev> 1.42/1.41 mm; maxillary teeth 23, small, equally sized and curved. Rostral small, triangular, only the upper tip visible from above. Length of the suture between the internasals (<abbrev xmlns:xlink="http://www.w3.org/1999/xlink" xlink:title="length of the suture between internasals" id="ABBRID0E24DI" xlink:type="simple">LSBI</abbrev> 1.78 mm) ~ 2 × as long as length of the suture between the prefrontals (<abbrev xmlns:xlink="http://www.w3.org/1999/xlink" xlink:title="length of the suture between prefrontals" id="ABBRID0E64DI" xlink:type="simple">LSBP</abbrev> 0.88 mm). Nostril in the anterior part of the nasal. <abbrev xmlns:xlink="http://www.w3.org/1999/xlink" xlink:title="loreals" id="ABBRID0ED5DI" xlink:type="simple">Loreal</abbrev> one, subrectangular, loreal height (<abbrev xmlns:xlink="http://www.w3.org/1999/xlink" xlink:title="loreal height" id="ABBRID0EH5DI" xlink:type="simple">LorH</abbrev>) 1.03/1.04 mm, loreal length (<abbrev xmlns:xlink="http://www.w3.org/1999/xlink" xlink:title="loreal length" id="ABBRID0EL5DI" xlink:type="simple">LorL</abbrev>) 0.70/0.66 mm, <abbrev xmlns:xlink="http://www.w3.org/1999/xlink" xlink:title="loreal height" id="ABBRID0EP5DI" xlink:type="simple">LorH</abbrev>/<abbrev xmlns:xlink="http://www.w3.org/1999/xlink" xlink:title="loreal length" id="ABBRID0ET5DI" xlink:type="simple">LorL</abbrev> 0.62 ~ 0.70. Supraocular one. Frontal one, pentagonal, pointed backwards, much shorter than the parietals. Parietals paired and elongated. No preoculars and postoculars. Temporals 2+2+4, the anterior two contact the eye, the lower anterior temporal much larger, the upper medium temporal much larger, the upper posterior temporal much larger and separated from the other side one by two small scales which contact the parietals. Supralabials 6, 4<sup>th</sup> and 5<sup>th</sup> contact the eye, the last one much elongated. One mental. Two chin shields, similar length. Infralabials 5/6, the first one contact with each other after the mental and before the 1<sup>st</sup> chin shields, 1<sup>st</sup>–3<sup>rd</sup>/1<sup>st</sup>–4<sup>th</sup> touch the 1<sup>st</sup> chin shields.</p><p>Dorsal scales lanceolate and strongly keeled; 23 rows throughout the body; those of the outmost rows on both sides significantly enlarged and strongly keeled. Ventrals 163, with two preventrals; anal entire; subcaudals 69, not paired.</p></tp:treatment-sec><tp:treatment-sec sec-type="Coloration of holotype" id="SECID0EI6DI"><title>Coloration of holotype.</title><p>In life, dorsum dark, slightly metallic, vent black-brown, dark brown near the margin, grey in the margin. A yellowish brown patch on the head occipital. The head ventral anterior part dark brown and posterior part yellowish white (<xref ref-type="bibr" rid="B32">Shu et al. 2014</xref>). In preservation, dorsum brown, vent anterior part grey and posterior part light brown. Ventral side of tail brown. The head ventral anterior part brown and posterior part grey.</p></tp:treatment-sec><tp:treatment-sec sec-type="variation" id="SECID0ES6DI"><title>Variations.</title><p>Main morphological characters were listed in Table <xref ref-type="table" rid="T3">3</xref>. The other sample are very similar to the holotype except that: (1) more ventrals: <abbrev xmlns:xlink="http://www.w3.org/1999/xlink" xlink:title="Chengdu Institute of Biology" id="ABBRID0E36DI" xlink:type="simple">CIB</abbrev> 119040: 165; (2) more subcaudals: <abbrev xmlns:xlink="http://www.w3.org/1999/xlink" xlink:title="Chengdu Institute of Biology" id="ABBRID0EBAAK" xlink:type="simple">CIB</abbrev> 119040: 72; (3) vent coloration: <abbrev xmlns:xlink="http://www.w3.org/1999/xlink" xlink:title="Chengdu Institute of Biology" id="ABBRID0EFAAK" xlink:type="simple">CIB</abbrev> 119040: dark brown throughout the vent.</p></tp:treatment-sec><tp:treatment-sec sec-type="distribution" id="SECID0EJAAK"><title>Distribution and habits.</title><p><italic><tp:taxon-name><tp:taxon-name-part taxon-name-part-type="genus" reg="Achalinus">Achalinus</tp:taxon-name-part><tp:taxon-name-part taxon-name-part-type="species" reg="hunanensis">hunanensis</tp:taxon-name-part></tp:taxon-name></italic> sp. nov. is currently only known from Hunan Province, China: Hecheng District, Huaihua City and Ningxiang County, Changsha City (880–1020 m a.s.l.). The holotype was found at night, near a mountain stream (AT 24 °C, RH 80%) with shrubs under subtropical evergreen broadleaves forest. It was moving from leaf litter to the stream. Earthworms were found at the same place, which we speculated as its prey (<xref ref-type="bibr" rid="B32">Shu et al. 2014</xref>).</p></tp:treatment-sec><tp:treatment-sec><!--Section generated to contain objects referenced in tp:taxon-treatment.--><table-wrap id="T3" position="float" orientation="portrait"><label>Table 3.</label><caption><p>Main morphological characters of <italic><tp:taxon-name><tp:taxon-name-part taxon-name-part-type="genus" reg="Achalinus">Achalinus</tp:taxon-name-part><tp:taxon-name-part taxon-name-part-type="species" reg="hunanensis">hunanensis</tp:taxon-name-part></tp:taxon-name></italic> sp. nov.</p></caption><table id="TID0ELMCI" rules="all"><tbody><tr><th rowspan="2" colspan="1">Voucher Number</th><th rowspan="1" colspan="1"><abbrev xmlns:xlink="http://www.w3.org/1999/xlink" xlink:title="Chengdu Institute of Biology" id="ABBRID0E5YAI" xlink:type="simple">CIB</abbrev> 119039</th><th rowspan="1" colspan="1"><abbrev xmlns:xlink="http://www.w3.org/1999/xlink" xlink:title="Chengdu Institute of Biology" id="ABBRID0EGZAI" xlink:type="simple">CIB</abbrev> 119040</th></tr><tr><th rowspan="1" colspan="1">Holotype</th><th rowspan="1" colspan="1">Paratype</th></tr><tr><td rowspan="1" colspan="1">
                  <bold>Sex</bold>
                </td><td rowspan="1" colspan="1">Male</td><td rowspan="1" colspan="1">Male</td></tr><tr><td rowspan="1" colspan="1">
                  <bold>
                    <abbrev xmlns:xlink="http://www.w3.org/1999/xlink" xlink:title="snout-vent length" id="ABBRID0EE1AI" xlink:type="simple">SVL</abbrev>
                  </bold>
                </td><td rowspan="1" colspan="1">255</td><td rowspan="1" colspan="1">204</td></tr><tr><td rowspan="1" colspan="1">
                  <bold>
                    <abbrev xmlns:xlink="http://www.w3.org/1999/xlink" xlink:title="tail length" id="ABBRID0EU1AI" xlink:type="simple">TaL</abbrev>
                  </bold>
                </td><td rowspan="1" colspan="1">74</td><td rowspan="1" colspan="1">58</td></tr><tr><td rowspan="1" colspan="1">
                  <bold>
                    <abbrev xmlns:xlink="http://www.w3.org/1999/xlink" xlink:title="total length" id="ABBRID0EE2AI" xlink:type="simple">TL</abbrev>
                  </bold>
                </td><td rowspan="1" colspan="1">329</td><td rowspan="1" colspan="1">262</td></tr><tr><td rowspan="1" colspan="1">
                  <bold><abbrev xmlns:xlink="http://www.w3.org/1999/xlink" xlink:title="tail length" id="ABBRID0EU2AI" xlink:type="simple">TaL</abbrev>/<abbrev xmlns:xlink="http://www.w3.org/1999/xlink" xlink:title="total length" id="ABBRID0EY2AI" xlink:type="simple">TL</abbrev></bold>
                </td><td rowspan="1" colspan="1">0.225</td><td rowspan="1" colspan="1">0.221</td></tr><tr><td rowspan="1" colspan="1">
                  <bold>
                    <abbrev xmlns:xlink="http://www.w3.org/1999/xlink" xlink:title="loreals" id="ABBRID0EI3AI" xlink:type="simple">Loreal</abbrev>
                  </bold>
                </td><td rowspan="1" colspan="1">1/1</td><td rowspan="1" colspan="1">1/1</td></tr><tr><td rowspan="1" colspan="1">
                  <bold>
                    <abbrev xmlns:xlink="http://www.w3.org/1999/xlink" xlink:title="loreal height" id="ABBRID0EY3AI" xlink:type="simple">LorH</abbrev>
                  </bold>
                </td><td rowspan="1" colspan="1">1.03/1.04</td><td rowspan="1" colspan="1">0.91/0.93</td></tr><tr><td rowspan="1" colspan="1">
                  <bold>
                    <abbrev xmlns:xlink="http://www.w3.org/1999/xlink" xlink:title="loreal length" id="ABBRID0EI4AI" xlink:type="simple">LorL</abbrev>
                  </bold>
                </td><td rowspan="1" colspan="1">1.54/1.58</td><td rowspan="1" colspan="1">1.46/1.49</td></tr><tr><td rowspan="1" colspan="1">
                  <bold><abbrev xmlns:xlink="http://www.w3.org/1999/xlink" xlink:title="loreal height" id="ABBRID0EY4AI" xlink:type="simple">LorH</abbrev>/<abbrev xmlns:xlink="http://www.w3.org/1999/xlink" xlink:title="loreal length" id="ABBRID0E34AI" xlink:type="simple">LorL</abbrev></bold>
                </td><td rowspan="1" colspan="1">0.70/0.66</td><td rowspan="1" colspan="1">0.62/0.62</td></tr><tr><td rowspan="1" colspan="1">
                  <bold>
                    <abbrev xmlns:xlink="http://www.w3.org/1999/xlink" xlink:title="length of the suture between internasals" id="ABBRID0EM5AI" xlink:type="simple">LSBI</abbrev>
                  </bold>
                </td><td rowspan="1" colspan="1">1.78</td><td rowspan="1" colspan="1">1.52</td></tr><tr><td rowspan="1" colspan="1">
                  <bold>
                    <abbrev xmlns:xlink="http://www.w3.org/1999/xlink" xlink:title="length of the suture between prefrontals" id="ABBRID0E35AI" xlink:type="simple">LSBP</abbrev>
                  </bold>
                </td><td rowspan="1" colspan="1">0.88</td><td rowspan="1" colspan="1">0.76</td></tr><tr><td rowspan="1" colspan="1">
                  <bold><abbrev xmlns:xlink="http://www.w3.org/1999/xlink" xlink:title="length of the suture between internasals" id="ABBRID0EM6AI" xlink:type="simple">LSBI</abbrev>/<abbrev xmlns:xlink="http://www.w3.org/1999/xlink" xlink:title="length of the suture between prefrontals" id="ABBRID0EQ6AI" xlink:type="simple">LSBP</abbrev></bold>
                </td><td rowspan="1" colspan="1">2.02</td><td rowspan="1" colspan="1">2.00</td></tr><tr><td rowspan="1" colspan="1">
                  <bold><abbrev xmlns:xlink="http://www.w3.org/1999/xlink" xlink:title="length of the suture between internasals" id="ABBRID0EAABI" xlink:type="simple">LSBI</abbrev> vs. <abbrev xmlns:xlink="http://www.w3.org/1999/xlink" xlink:title="length of the suture between prefrontals" id="ABBRID0EEABI" xlink:type="simple">LSBP</abbrev></bold>
                </td><td rowspan="1" colspan="1">&gt; 1</td><td rowspan="1" colspan="1">&gt; 1</td></tr><tr><td rowspan="1" colspan="1">
                  <bold>
                    <abbrev xmlns:xlink="http://www.w3.org/1999/xlink" xlink:title="head length" id="ABBRID0EUABI" xlink:type="simple">HL</abbrev>
                  </bold>
                </td><td rowspan="1" colspan="1">7.91</td><td rowspan="1" colspan="1">6.33</td></tr><tr><td rowspan="1" colspan="1">
                  <bold>
                    <abbrev xmlns:xlink="http://www.w3.org/1999/xlink" xlink:title="head width" id="ABBRID0EEBBI" xlink:type="simple">HW</abbrev>
                  </bold>
                </td><td rowspan="1" colspan="1">4.80</td><td rowspan="1" colspan="1">3.38</td></tr><tr><td rowspan="1" colspan="1">
                  <bold><abbrev xmlns:xlink="http://www.w3.org/1999/xlink" xlink:title="head length" id="ABBRID0EUBBI" xlink:type="simple">HL</abbrev>/<abbrev xmlns:xlink="http://www.w3.org/1999/xlink" xlink:title="head width" id="ABBRID0EYBBI" xlink:type="simple">HW</abbrev></bold>
                </td><td rowspan="1" colspan="1">1.65</td><td rowspan="1" colspan="1">1.87</td></tr><tr><td rowspan="1" colspan="1">
                  <bold>
                    <abbrev xmlns:xlink="http://www.w3.org/1999/xlink" xlink:title="eye horizontal diameter" id="ABBRID0EICBI" xlink:type="simple">ED</abbrev>
                  </bold>
                </td><td rowspan="1" colspan="1">1.42/1.41</td><td rowspan="1" colspan="1">1.37/1.36</td></tr><tr><td rowspan="1" colspan="1">
                  <bold>
                    <abbrev xmlns:xlink="http://www.w3.org/1999/xlink" xlink:title="maxillary teeth" id="ABBRID0EYCBI" xlink:type="simple">MT</abbrev>
                  </bold>
                </td><td rowspan="1" colspan="1">23</td><td rowspan="1" colspan="1">23</td></tr><tr><td rowspan="1" colspan="1">
                  <bold>
                    <abbrev xmlns:xlink="http://www.w3.org/1999/xlink" xlink:title="supralabials" id="ABBRID0EIDBI" xlink:type="simple">SPL</abbrev>
                  </bold>
                </td><td rowspan="1" colspan="1">3-2-1/3-2-1</td><td rowspan="1" colspan="1">3-2-1/3-2-1</td></tr><tr><td rowspan="1" colspan="1">
                  <bold>
                    <abbrev xmlns:xlink="http://www.w3.org/1999/xlink" xlink:title="infralabials" id="ABBRID0EYDBI" xlink:type="simple">IFL</abbrev>
                  </bold>
                </td><td rowspan="1" colspan="1">5/6</td><td rowspan="1" colspan="1">5/5</td></tr><tr><td rowspan="1" colspan="1">
                  <bold><abbrev xmlns:xlink="http://www.w3.org/1999/xlink" xlink:title="infralabials" id="ABBRID0EIEBI" xlink:type="simple">IFL</abbrev>-1<sup>st</sup> Chin</bold>
                </td><td rowspan="1" colspan="1">3/4</td><td rowspan="1" colspan="1">3/3</td></tr><tr><td rowspan="1" colspan="1">
                  <bold>
                    <abbrev xmlns:xlink="http://www.w3.org/1999/xlink" xlink:title="supraoculars" id="ABBRID0E2EBI" xlink:type="simple">SPO</abbrev>
                  </bold>
                </td><td rowspan="1" colspan="1">1/1</td><td rowspan="1" colspan="1">1/1</td></tr><tr><td rowspan="1" colspan="1">
                  <bold>
                    <abbrev xmlns:xlink="http://www.w3.org/1999/xlink" xlink:title="temporals" id="ABBRID0ELFBI" xlink:type="simple">TEM</abbrev>
                  </bold>
                </td><td rowspan="1" colspan="1">2+2+4/2+2+4</td><td rowspan="1" colspan="1">2+2+4/2+2+4</td></tr><tr><td rowspan="1" colspan="1">
                  <bold>
                    <abbrev xmlns:xlink="http://www.w3.org/1999/xlink" xlink:title="the number of anterior temporals touch the eye" id="ABBRID0E2FBI" xlink:type="simple">aTEM-Eye</abbrev>
                  </bold>
                </td><td rowspan="1" colspan="1">2/2</td><td rowspan="1" colspan="1">2/2</td></tr><tr><td rowspan="1" colspan="1">
                  <bold>
                    <abbrev xmlns:xlink="http://www.w3.org/1999/xlink" xlink:title="pre-ventral scales" id="ABBRID0ELGBI" xlink:type="simple">PrV</abbrev>
                  </bold>
                </td><td rowspan="1" colspan="1">2</td><td rowspan="1" colspan="1">2</td></tr><tr><td rowspan="1" colspan="1">
                  <bold>
                    <abbrev xmlns:xlink="http://www.w3.org/1999/xlink" xlink:title="ventral scales" id="ABBRID0E2GBI" xlink:type="simple">VEN</abbrev>
                  </bold>
                </td><td rowspan="1" colspan="1">163</td><td rowspan="1" colspan="1">165</td></tr><tr><td rowspan="1" colspan="1">
                  <bold>
                    <abbrev xmlns:xlink="http://www.w3.org/1999/xlink" xlink:title="subcaudal" id="ABBRID0ELHBI" xlink:type="simple">SC</abbrev>
                  </bold>
                </td><td rowspan="1" colspan="1">69</td><td rowspan="1" colspan="1">72</td></tr><tr><td rowspan="1" colspan="1">
                  <bold>
                    <abbrev xmlns:xlink="http://www.w3.org/1999/xlink" xlink:title="entire or divided of the anal" id="ABBRID0E2HBI" xlink:type="simple">Anal</abbrev>
                  </bold>
                </td><td rowspan="1" colspan="1">Entire</td><td rowspan="1" colspan="1">Entire</td></tr><tr><td rowspan="1" colspan="1">
                  <bold>
                    <abbrev xmlns:xlink="http://www.w3.org/1999/xlink" xlink:title="dorsal scale rows" id="ABBRID0ELIBI" xlink:type="simple">DSR</abbrev>
                  </bold>
                </td><td rowspan="1" colspan="1">23-23-23</td><td rowspan="1" colspan="1">23-23-23</td></tr></tbody></table></table-wrap></tp:treatment-sec><ref-list><ref id="B32"><mixed-citation xmlns:xlink="http://www.w3.org/1999/xlink" xlink:type="simple"><person-group><name name-style="western"><surname>Shu</surname><given-names>F</given-names></name><name name-style="western"><surname>Shi</surname><given-names>SC</given-names></name><name name-style="western"><surname>Tang</surname><given-names>ZJ</given-names></name><name name-style="western"><surname>Liu</surname><given-names>ZX</given-names></name><name name-style="western"><surname>Zhao</surname><given-names>DD</given-names></name><name name-style="western"><surname>Xiang</surname><given-names>SJ</given-names></name><name name-style="western"><surname>Deng</surname><given-names>XJ</given-names></name></person-group> (<year>2014</year>) <article-title><italic><tp:taxon-name><tp:taxon-name-part taxon-name-part-type="genus">Achalinus</tp:taxon-name-part><tp:taxon-name-part taxon-name-part-type="species">ater</tp:taxon-name-part></tp:taxon-name></italic> was discovered in Hunan Province.</article-title><source>Dongwuxue Zazhi</source><volume>49</volume>(<issue>1</issue>): <fpage>113</fpage>–<lpage>115</lpage>. [In Chinese]</mixed-citation></ref><ref id="B31"><mixed-citation xmlns:xlink="http://www.w3.org/1999/xlink" xlink:type="simple"><person-group><name name-style="western"><surname>Shen</surname><given-names>YH</given-names></name><name name-style="western"><surname>Ye</surname><given-names>YY</given-names></name><name name-style="western"><surname>Deng</surname><given-names>XJ</given-names></name></person-group> (<year>2014</year>) <source>Fauna Hunan: <tp:taxon-name><tp:taxon-name-part taxon-name-part-type="class">Reptilia</tp:taxon-name-part></tp:taxon-name>.</source><publisher-name>Hunan Science and Technology Press</publisher-name>, <publisher-loc>Changsha</publisher-loc>, <size units="page">220 pp</size>. [In Chinese]</mixed-citation></ref><ref id="B11"><mixed-citation xmlns:xlink="http://www.w3.org/1999/xlink" xlink:type="simple"><person-group><name name-style="western"><surname>Gao</surname><given-names>ZW</given-names></name><name name-style="western"><surname>Qian</surname><given-names>TY</given-names></name><name name-style="western"><surname>Jiang</surname><given-names>JP</given-names></name><name name-style="western"><surname>Hou</surname><given-names>DJ</given-names></name><name name-style="western"><surname>Deng</surname><given-names>XJ</given-names></name><name name-style="western"><surname>Yang</surname><given-names>DD</given-names></name></person-group> (<year>2022</year>) <article-title>Species diversity and distribution of amphibians and reptiles in Hunan Province, China.</article-title><source>Shengwu Duoyangxing</source><volume>30</volume>(<issue>2</issue>): <fpage>21290</fpage>. <ext-link xlink:href="10.17520/biods.2021290" ext-link-type="doi" xlink:type="simple">https://doi.org/10.17520/biods.2021290</ext-link></mixed-citation></ref></ref-list></tp:taxon-treatment>
